# Supplementary material for: Expression of the Nonclassical MHC Class I, Saha-UD in the Transmissible Cancer Devil Facial Tumour Disease (DFTD)
Source: Pathogens. 2022 Mar 14;11(3):351. doi: 10.3390/pathogens11030351 (PMC8953681; doi:10.3390/pathogens11030351)
Supplement: Supplementary file 1 [file pathogens-11-00351-s001.zip]

Archive with 7 entries (7 files):
- Hussey et al_Figure S1.pdf
- Hussey et al_Figure S2.pdf
- Hussey et al_Figure S3.pdf
- Hussey et al_Figure S4.pdf
- Hussey et al_Figure S5.pdf
- Hussey et al_Table S1.pdf
- Hussey et al_Table S2.pdf
